# Supplementary material for: Pulse Consumption and Health Outcomes: A Scoping Review
Source: Nutrients. 2024 May 9;16(10):1435. doi: 10.3390/nu16101435 (PMC11124391; doi:10.3390/nu16101435)
Supplement: Supplementary file 1 [file nutrients-16-01435-s001.zip]

Archive with 1 entries (1 files):
- nutrients-2985033-supplementary.pdf
